# Supplementary material for: Characterization of Tellurite Toxicity to Escherichia coli Under Aerobic and Anaerobic Conditions
Source: Int J Mol Sci. 2025 Jul 28;26(15):7287. doi: 10.3390/ijms26157287 (PMC12348037; doi:10.3390/ijms26157287)
Supplement: Supplementary file 1 [file ijms-26-07287-s001.zip]

Archive with 2 entries (2 files):
- Figure S1.docx
- Table S1. E. coli genes commonly negatively and positively 1197 enriched in aerobiosis and anaerobiosis.xlsx
