# Supplementary material for: Characterization of Tellurite Toxicity to Escherichia coli Under Aerobic and Anaerobic Conditions
Source: Int J Mol Sci. 2025 Jul 28;26(15):7287. doi: 10.3390/ijms26157287 (PMC12348037; doi:10.3390/ijms26157287)
Supplement: Supplementary file 1 [file ijms-26-07287-s001.zip › Table S1. E. coli genes commonly negatively and positively 1197 enriched in aerobiosis and anaerobiosis.xlsx]

## Sheet: Final common neg
Negative (10%)
locus tag	gene	Protein	Term	Localitation
b2296	ackA	acetate kinase	acetate metabolic process	cytoplasm, membrane
b1932	yedL	putative acetyltransferase	acyltransferase activity	cytoplasm
b0512	allB	allantoinase	allantoin catabolic process	cytoplasm
b2306	hisP	lysine/arginine/ornithine ABC transporter / histidine ABC transporter,	amino acid transmembrane transport	inner membrane
b1917	yecC	cystine ABC transporter ATP binding subunit	amino acid transmembrane transport	inner membrane
b2997	hybO	hydrogenase 2 small subunit	anaerobic respiration	periplasm space, inner membrane			GO:0044780~bacterial-type flagellum assembly
b1468	narZ	nitrate reductase Z subunit α	anaerobic respiration	inner membrane
b1319	ompG	outer membrane porin	carbohydrate transmembrane transport	outer membrane
b1963	yedR	cell division protein DrpB	cell division	inner membrane
b1252	tonB	Ton complex subunit	cobalamin transport	membrane
b2366	dsdA	D-serine ammonia-lyase	D-amino acid metabolic process	cytoplasm
b1919	yedO	D-cysteine desulfhydrase	D-amino acid metabolic process	cytoplasm
b2366	dsdA	D-serine ammonia-lyase	D-serine catabolic process	cytoplasm
b2456	cchB	putative carboxysome structural protein	DNA damage response	cytoplasm
b4382	deoA	thymidine phosphorylase/pyrimidine nucleoside metabolic process	DNA damage response	cytoplasm, membrane
b4326	yjiD	anti-adaptor protein IraD	DNA damage response	cytoplasm
b0316	yahB	putative LysR-type DNA-binding transcriptional regulator YahB	DNA damage response	cytoplasm
b3438	gntR	DNA-binding transcriptional repressor	DNA damage response/ negative regulation of transcription	cytoplasm
b3480	nikE	Ni(2+) ABC transporter ATP binding subunit NikE	DNA damage response/ nickel cation transport	cytoplasm, membrane
b1459	yncM	putative transposase	DNA recombination	cytoplasm
b4389	radA	DNA recombination protein	DNA recombinational repair	inner membrane, cytoplasm
b0892	rarA	replication-associated recombination protein A	DNA replication	cytoplasm
b3786	rffE	UDP-N-acetylglucosamine 2-epimerase	enterobacterial common antigen biosynthetic process	cytoplasm			forma Atp
b1985	yeeO	FMN/FAD exporter	FAD transmembrane transport/ protein transport	inner membrane
b2236	yfaE	ferredoxin-like diferric-tyrosyl radical cofactor maintenance protein	ferredoxin metabolic process/ protein repair	cytoplasm
b1950	fliR	flagellar biosynthesis protein	flagellum assembly	inner membrane			pyrimidine nucleoside metabolic process
b1943	fliK	flagellar hook-length control protein	flagellum assembly and biogenesis	cell projection
b1081	flgJ	putative peptidoglycan hydrolase	flagellum assembly and biogenesis	periplasmic space
b1940	fliH	flagellar biosynthesis protein	flagellum biogenesis	cytoplasm, cell projection
b2929	yggD	fumarase E	fumarate hydratase activity	cytoplasm
b1524	yneH	glutaminase 2	glutamate biosynthetic process	inner membrane
b1635	gst	glutathione S-transferase	glutathione transferase activity	cytoplasm
b3449	ugpQ	glycerophosphodiester phosphodiesterase	glycerol metabolic process	cytoplasm
b3916	pfkA	6-phosphofructokinase	glycolytic process	cytoplasm
b0033	carB	carbamoyl-phosphate synthetase large subunit	L-arginine biosynthesis process	cytoplasm
b1444	ydcW	γ-aminobutyraldehyde dehydrogenase	L-lysine catabolic process	cytoplasm
b0622	crcA	Lipid A palmitoyltransferase	lipid A biosynthetic process	outer membrane
b2057	wcaC	colanic acid biosynthesis galactosyltransferase	lipopolysaccharide biosynthetic process	cytoplasm
b2034	wbbI	β-1,6-galactofuranosyltransferase WbbI	lipopolysaccharide biosynthetic process	cytoplasm
b3522	yhjD	putative transporter	lipopolysaccharide transport	inner membrane
b3829	metE	cobalamin-independent homocysteine transmethylase	Methyltransferase	cytoplasm
b3497	yhiQ	16S rRNA m2G1516 methyltransferase	Methyltransferase	cytoplasm
b1137	ymfD	putative SAM-dependent methyltransferase	Methyltransferase	cytoplasm
b3465	rsmD	16S rRNA m2G966 methyltransferase	Methyltransferase/S-adenosyl-L-methionine	cytoplasm
b2575	yfiC	tRNA m6A37 methyltransferase	Methyltransferase/S-adenosyl-L-methionine	cytoplasm
b3368	cysG	siroheme synthase	Methyltransferase/S-adenosyl-L-methionine	cytoplasm
b3902	rhaD	rhamnulose-1-phosphate aldolase	monosaccharide metabolic process	cytoplasm
b0834	yliF	putative diguanylate cyclase	negative regulation of bacterial-type flagellum-dependent cell motility	inner membrane
b3023	ygiV	DNA-binding transcriptional repressor	negative regulation of transcription	cytoplasm
b1434	ydcN	DNA-binding transcriptional dual regulator	negative regulation of transcription	cytoplasm
b1323	tyrR	DNA-binding transcriptional dual regulator	negative regulation of transcription	cytoplasm
b1823	cspC	transcription antiterminator and regulator of mRNA stability	negative regulation of transcription	cytoplasm, membrane
b1399	paaX	DNA-binding transcriptional repressor	negative regulation of transcription	cytoplasm
b2040	rfbD	dTDP-4-dehydrorhamnose reductase	O antigen biosynthetic process	cytoplasm
b0134	panB	3-methyl-2-oxobutanoate hydroxymethyltransferase	pantothenate biosynthetic process	cytoplasm, membrane
b1538	dcp	peptidyl-dipeptidase	peptide metabolic process	cytoplasm, periplasmic space
b1127	pepT	peptidase T	peptide metabolic process	cytoplasm
b1525	yneI	succinate semialdehyde dehydrogenase (NAD(P)+) Sad	porphyrin-containing compound biosynthetic process	cytoplasm
b3802	hemY	protein HemY	porphyrin-containing compound biosynthetic process	inner membrane
b2006	yeeW	putative uncharacterized protein	protein binding	cytoplasm
b1539	ydfG	3-hydroxy acid dehydrogenase	protein homotetramerization	cytoplasm
b0737	tolQ	Tol-Pal system protein	protein import/cell division	inner membrane
b0390	aroM	protein AroM	racemase and epimerase activity, acting on amino acids and derivatives	cytoplasm
b0535	fimZ	LuxR family transcriptional regulator	regulation of DNA-templated transcription	cytoplasm
b1412	azoR	FMN dependent NADH:quinone oxidoreductase	response to oxidative stress/ electron transfer activity	cytoplasm
b0049	apaH	diadenosine tetraphosphatase	RNA decapping	cytoplasm
b4475	rtcA	RNA 3'-terminal phosphate cyclase	RNA processing	cytoplasm
b3990	thiH	2-iminoacetate synthase	S-adenosyl-L-methionine	cytoplasm
b2469	narQ	sensor histidine kinase	signal transduction	inner membrane
b0128	yadH	putative ABC transporter membrane subunit	transmembrane transport	inner membrane
b0263	afuB	ABC transporter membrane protein	transmembrane transport	membrane
b0353	mhpT	3-hydroxyphenylpropionate/3-hydroxycinnamate:H+symporter	transmembrane transport	inner membrane
b4080	yjcP	putative multidrug efflux pump outer membrane channel	transmembrane transport	outer membrane
b1612	fumA	fumarase A	Tricarboxylic acid cycle	cytoplasm
b0729	sucD	succinyl-CoA synthetase subunit α	Tricarboxylic acid cycle	cytoplasm
b0333	prpC	2-methylcitrate synthase	Tricarboxylic acid cycle	cytoplasm
b2794	yqcD	7-cyano-7-deazaguanine reductase	tRNA modification	cytoplasm
b1133	trmU	tRNA-specific 2-thiouridylase	tRNA modification	cytoplasm
b2915	yqfE	putative protein		cytoplasm
b1573	ydfC	uncharacterized protein
b1419	ydcA	uncharacterized protein		membrane
b0317	yahC	uncharacterized protein		inner membrane
b4023	yjbD	DUF3811 domain-containing protein YjbD
b0520	ylbF	DUF2877 domain-containing protein
b1169	ycgH	putative transporter component, N-terminal fragment		cytoplasm
b0500	ybbD	putative uncharacterized protein
b0559	ybcW	uncharacterized protein		cytoplasm
		total 87 proteinas

## Sheet: Final common pos
Positive (90%)		82 proteins
locus tag	gene	Protein	Term	Localitation
b2541	hcaB	2,3-dihydroxy-2,3-dihydrophenylpropionate dehydrogenase	3-phenylpropionate catabolic process	cytoplasm
b3672	ivbL	operon leader peptide	amino acid biosynthetic process	cytoplasm
b2870	ygeW	putative carbamoyltransferase	amino acid metabolic process	cytoplasm
b4141	yjeH	L-methionine/branched chain amino acid exporter	amino acid transport	inner membrane
b2129	yehX	glycine betaine ABC transporter ATP binding subunit	amino acid transport	inner membrane, cytoplasm
b0576	pheP	phenylalanine:H+ symporter	amino acid transport	inner membrane
b0860	artJ	L-arginine ABC transporter periplasmic binding protein	amino acid transport	inner membrane, periplasmic space, extracellular space
b0198	metI	L-methionine/D-methionine ABC transporter membrane subunit	amino acid transport	inner membrane		arginine biosynthetic process via ornithine
b3268	yhdW	putative ABC transporter periplasmic binding protein	amino acid transport	membrane
b1445	ydcX	orphan toxin OrtT	autolysis, plasma membrane	inner membrane
b3554	yiaF	DUF3053 domain-containing protein	biological process involved in symbiotic interaction
b3946	fsaB	fructose-6-phosphate aldolase 2	carbohydrate metabolic process	cytoplasm
b3878	yihQ	sulfoquinovosidase	carbohydrate metabolic process	cytoplasm
b0038	caiB	γ-butyrobetainyl-CoA:carnitine CoA transferase	carnitine catabolic process	cytoplasm
b4518	ymdF	stress-induced bacterial acidophilic repeat motifs-containing protein	cell adhesion involved in single-species biofilm formation	cytoplasm
b3615	yibD	UDP-glucuronate:LPS(HepIII) glycosyltransferase	cellular response to phosphate starvation	cytoplasm, membrane
b0646	djlB	J domain-containing protein	chaperoning, repair (refolding)	inner membrane, cytoplasm
b1168	ycgG	putative cyclic di-GMP phosphodiesterase	cyclic-guanylate-specific phosphodiesterase activity	periplasmic space, inner membrane, cytoplasm
b3887	dtd	D-aminoacyl-tRNA deacylase	D-amino acid catabolic process	cytoplasm
b2757	ygcI	type I-E CRISPR system Cascade subunit CasD	defense response to virus	cytoplasm
b3220	yhcG	DUF1016 domain-containing protein YhcG	DNA binding	cytoplasm
b3221	yhcH	N-acetylneuraminate anomerase	DNA damage response	cytoplasm
b3155	yhbQ	DNA damage response nuclease	DNA damage response	cytoplasm
b0550	rusA	crossover junction endodeoxyribonuclease	DNA repair	cytoplasm
b4345	mcrC	Type IV methyl-directed restriction enzyme EcoKMcrBC subunit	DNA restriction-modification system	cytoplasm
b2767	ygcO	putative 4Fe-4S cluster-containing protein	DNA-mediated transformation	cytoplasm
b1712	ihfA	integration host factor subunit α	DNA-templated transcription	cytoplasm
b3181	greA	transcription elongation factor GreA	DNA-templated transcription elongation	cytoplasm
b2919	ygfG	methylmalonyl-CoA decarboxylase	fatty acid beta-oxidation	cytoplasm
b3846	fadB	multifunctional enoyl-CoA hydratase, 3-hydroxyacyl-CoA epimerase, Δ3-cis- Δ2-trans-enoyl-CoA isomerase, L-3-hydroxyacyl-CoA dehydrogenase	fatty acid metabolic process
b0756	galM	galactose-1-epimerase	galactose catabolic process via UDP-galactose	cytoplasm			fatty acid beta-oxidation
b1761	gdhA	glutamate dehydrogenase	glutamate biosynthetic process	cytoplasm
b1867	yecD	isochorismatase family protein	hydrolase activity	cytoplasm
b0951	pqiB	intermembrane transport protein	intermembrane lipid transfer	inner membrane, periplasmic space
b3788	rffG	dTDP-glucose 4,6-dehydratase 2	lipopolysaccharide biosynthetic process	cytoplasm
b3475	acpT	holo-[acyl carrier protein] synthase 2	lysine biosynthetic process via aminoadipic acid	cytoplasm
b2260	menE	o-succinylbenzoate—CoA ligase	menaquinone biosynthetic process	cytoplasm
b1423	ydcJ	DUF1338 domain-containing protein	metal ion binding	cytoplasm
b0909	ycaL	periplasmic protease	Metalloprotease	inner membrane, periplasmic space, extracellular space
b3898	frvX	peptidase M42 family protein	Metalloprotease	cytoplasm
b1856	yebA	peptidoglycan endopeptidase MepM	Metalloprotease, proteolysis	inner membrane
b2908	pepP	Xaa-Pro aminopeptidase	Metalloprotease, proteolysis	cytoplasm
b1782	mipA	MltA-interacting protein	peptidoglycan biosynthetic process	outer membrane
b4392	slt	soluble lytic murein transglycosylase	peptidoglycan catabolic process	periplasmic space, cell wall, membrane
b3900	frvA	putative PTS enzyme IIA component	phosphoenolpyruvate-dependent sugar phosphotransferase system	cytoplasm, membrane
b3059	ygiH	putative glycerol-3-phosphate acyltransferase	phospholipid biosynthetic process	inner membrane
b2809	ygdI	DUF903 domain-containing lipoprotein	plasma membrane	inner membrane, periplasmic space
b1255	yciC	putative inner membrane protein	plasma membrane	inner membrane
b0786	ybhL	Bax1-I family protein	plasma membrane	inner membrane
b4455	hokA	small toxic polypeptide	plasma membrane	periplasmic space, inner membrane
b0613	citG	triphosphoribosyl-dephospho-CoA synthase	prosthetic group biosynthetic process	cytoplasm
b0782	moaB	protein MoaB	protein hexamerization	cytoplasm
b0408	secD	Sec translocon accessory complex subunit	protein transport	inner membrane
b0909	ycaL	periplasmic protease	proteolysis	inner membrane, periplasmic space, extracellular space
b0437	clpP	serine protease	proteolysis	cytoplasm, membrane
b3867	hemN	coproporphyrinogen III dehydrogenase	protoporphyrinogen IX biosynthetic process	cytoplasm
b3665	ade	amidophosphoribosyltransferase	purine nucleotide biosynthetic process, glutamine metabolic process	cytoplasm
b0052	pdxA	4-hydroxythreonine-4-phosphate dehydrogenase	pyridoxal phosphate biosynthetic process	cytoplasm
b4004	zraR	DNA-binding transcriptional activator	regulation of DNA-templated transcription	cytoplasm
b3755	yieP	DNA-binding transcriptional dual regulator	regulation of DNA-templated transcription	cytoplasm
b0687	seqA	negative modulator of initiation of replication	regulation of DNA-templated transcription	cytoplasm
b3848	yigZ	IMPACT family member YigZ	regulation of translational initiation	cytoplasm
b4137	cutA	copper binding protein	response to copper ion	cytoplasm
b3400	hslR	heat shock protein Hsp15	response to heat	cytoplasm
b4376	osmY	osmotically inducible protein	response to osmotic stress	periplasmic space
b3826	yigL	phosphosugar phosphatase	response to stress	cytoplasm
b2741	rpoS	RNA polymerase sigma factor	response to stress	cytoplasm
b1438	ydcQ	DNA-binding transcriptional repressor	response to stress	cytoplasm
b3590	selB	SelB-L-selenocysteinyl-tRNAsec	selenocysteine metabolic process	cytoplasm
b3346	yheO	DNA-binding transcriptional regulator	transcription	cytoplasm
b3523	yhjE	putative transporter	transmembrane transport	inner membrane
b3664	yicO	adenine transporter	transmembrane transport	inner membrane
b3514	mdtF	multidrug efflux pump RND permease	transmembrane transport	inner membrane
b3654	yicE	xanthine:H+ symporter XanP	transmembrane transport	inner membrane
b0577	ybdG	miniconductance mechanosensitive channel YbdG	transmembrane transport, response to osmotic stress	inner membrane
b0144	yadB	glutamyl-Q tRNAAsp synthetase	tRNA modification	cytoplasm
b2268	elaC	ribonuclease BN	tRNA processing	cytoplasm			Overexpression of citG from an ASKA plasmid leads to a more than 3-fold increase in the MIC of hydrogen peroxide
b1265	trpL	trp operon leader peptide	tryptophan biosynthetic process	membrane
b3157	yhbT	anaerobic ubiquinone biosynthesis accessory factor	ubiquinone biosynthetic process	cytoplasm
b1751	ydjY	4Fe-4S ferredoxin-type domain-containing protein		cytoplasm
b3348	slyX	protein SlyX		cytoplasm
b4556	ysdC	pseudogene 6-phospho-α-glucosidase
b4157	yjeN	uncharacterized protein
			relacion fluidez de membrana con proteinas de membrana??
			muchas proreinas de transporte??? Puede ser que ingrese menos telurito o impiden que salgan moleculas???
			revisar nuevamente eso si la mutante favorece el crecimiento es porque es un blanco??
